# Supplementary material for: Bioconjugated Thymol-Zinc Oxide Nanocomposite as a Selective and Biocompatible Antibacterial Agent against Staphylococcus Species
Source: Int J Mol Sci. 2022 Jun 17;23(12):6770. doi: 10.3390/ijms23126770 (PMC9224476; doi:10.3390/ijms23126770)
Supplement: Supplementary file 1 [file ijms-23-06770-s001.zip]

Archive with 1 entries (1 files):
- ijms-1747635-supplementary.pdf
